# Supplementary material for: Expression of Estrogen Receptor Alpha and Evaluation of Histological Degeneration Scores in Fibroblasts of Hypertrophied Ligamentum Flavum: A Qualitative Study
Source: Biomolecules. 2021 Nov 24;11(12):1752. doi: 10.3390/biom11121752 (PMC8698276; doi:10.3390/biom11121752)
Supplement: Supplementary file 1 [file biomolecules-11-01752-s001.zip]

Archive with 1 entries (1 files):
- biomolecules-1430082-supplementary.pdf
